# Supplementary material for: Based on disulfidptosis-related glycolytic genes to construct a signature for predicting prognosis and immune infiltration analysis of hepatocellular carcinoma
Source: Front Immunol. 2023 Aug 23;14:1204338. doi: 10.3389/fimmu.2023.1204338 (PMC10482091; doi:10.3389/fimmu.2023.1204338)
Supplement: Supplementary file 3 [file Table_2.xlsx]

## Sheet: Glycolysis
Glycolysis related genes
PRKAA2
ADH1B
PGM2L1
CHPF2
ENO3
TPST1
IL13RA1
PFKL
SDHC
BIK
KIF20A
MIOX
EXT1
STC1
NUPL2
ARNT
FUT8
PPP2R1B
KIF2A
HK2
DSC2
NUP88
SPAG4
ENO2
PHKA2
PRKAG3
SAP30
NUP155
PDHB
POM121
GPR87
TGFA
INS
PKLR
GOT1
B4GALT2
PLOD1
NANP
LCT
PPP2R5D
AKR1A1
GCLC
PAXIP1
LDHAL6A
ANG
AGL
ALDH3A1
CHST6
NDC1
TSTA3
ALDH9A1
GAPDH
GUSB
ADH5
GPC4
ALDOA
NUP85
PGK1
G6PC2
PFKM
ADPGK
HS6ST2
NT5E
ADH4
GALK2
STMN1
GYS2
LDHB
MXI1
PDHA2
TGFBI
PYGL
ALDH2
PGM2
VLDLR
B4GALT7
PC
GMPPA
ALDH3B1
CD44
CLDN9
NUP205
PRXL2C
PGK2
PGM1
ANGPTL4
HK3
NUP133
MPI
DEPDC1
LDHAL6B
CHST2
NUP37
DCN
PPARGC1A
ALDH3B2
GALE
NUP98
G6PD
POM121C
ADH7
B4GALT4
GCKR
NUP54
IGFBP3
TIGAR
SEC13
AAAS
TPR
PDHA1
RRAGD
GLRX
ME2
NDST3
PKP2
HOMER1
EGFR
PMM2
GALK1
POLR3K
GPD1
CHST12
ARPP19
ENTPD5
SEH1L
PGP
DHTKD1
SLC37A4
NUP160
MYOG
PPP2CB
PGAM1
RPE
CENPA
IRS2
ELF3
DPYSL4
PAM
CITED2
ZNF292
CDK1
MET
CYB5A
STAT3
RANBP2
AK3
LHPP
ISG20
NUP107
PCK1
ALDOB
PFKFB2
ZBTB7A
FAM162A
GYS1
DDIT4
PRKAG1
LDHA
ADORA2B
VCAN
DLAT
GNE
AC074143.1
PDK3
GNPDA2
HIF1A
CACNA1H
ALDH1A3
CLDN3
SDC3
P2RX7
NUP210
EFNA3
MED24
HKDC1
ALDH1B1
ESRRB
ME1
RAE1
STC2
GPI
EIF6
GALM
INSR
SOD1
RARS
NCOR1
FKBP4
MLXIPL
B3GAT3
ADH6
CBFA2T3
PKM
GPC3
TPBG
COG2
HK1
GLCE
B4GALT1
BPNT1
PLOD2
FBP2
OGDHL
SLC25A10
GMPPB
PFKP
IER3
B3GALT6
P4HA1
NUP153
QSOX1
HS2ST1
PCK2
GCK
NUP43
PPARA
AK4
G6PC
CHST4
SLC25A13
ACSS2
PGAM2
NUP62
PPIA
TPI1
PSMC4
ENO1
IDUA
NSDHL
CAPN5
P4HA2
PRKACA
PRPS1
ACTN3
B3GAT1
CLN6
PPP2CA
NUP35
ALG1
ZBTB20
PPP2R1A
ADH1A
ABCB6
TXN
ACSS1
PGAM4
AURKA
GNPDA1
DLD
NUP214
AGRN
XYLT2
CHPF
BPGM
NUP50
GFPT1
HTR2A
GPC1
TREX1
MERTK
RBCK1
VEGFA
JMJD8
UGP2
ALDOC
AC016586.1
IDH1
KDELR3
PRKACB
LDHC
NUP58
CASP6
ENO4
LHX9
OGDH
HDLBP
PRKACG
COPB2
PYGB
HDAC4
NDUFV3
B3GNT3
TALDO1
PPFIA4
CHST1
IGF1
TKTL1
PFKFB4
GOT2
MDH1
HSPA5
COL5A1
MDH2
SDC2
GAPDHS
CXCR4
PRKAG2
PFKFB1
NUP93
ERO1A
EXT2
PRKAA1
ANKZF1
PFKFB3
ECD
SOX9
CTH
GAL3ST1
MIF
SDC1
HAX1
SLC16A3
OGT
ARTN
FBP1
ADH1C
ALDH3A2
EGLN3
SLC35A3
AC010618.1
NASP
ALDH7A1
NUP188
SRD5A3
TFF3
HMMR
