# Supplementary material for: Based on disulfidptosis-related glycolytic genes to construct a signature for predicting prognosis and immune infiltration analysis of hepatocellular carcinoma
Source: Front Immunol. 2023 Aug 23;14:1204338. doi: 10.3389/fimmu.2023.1204338 (PMC10482091; doi:10.3389/fimmu.2023.1204338)
Supplement: Supplementary file 4 [file Table_3.xlsx]

## Sheet: GO
ONTOLOGY	ID	Description	GeneRatio	BgRatio	pvalue	p.adjust	qvalue	geneID	Count
BP	GO:0045785	positive regulation of cell adhesion	209/3287	484/18903	3.59e-41	2.27e-37	1.33e-37	FLNA/ARPC2/PLAUR/CBFB/ADAM9/ITGA3/ALOX5/LAMB1/FUT4/SYK/EMILIN2/PLEKHA2/STX3/COL16A1/SOX4/ZMIZ1/RUNX1/SLC7A1/SMARCD1/TNFSF13B/LIMS1/ITGAV/LGALS9/DOCK8/NCK2/NLRP3/PREX1/IL27RA/FCHO1/ADAM8/ACTB/NRP1/RIN2/ATM/HAVCR2/MYADM/ABL1/ADAM19/ITGA4/JAK2/CD86/DAB2/UTRN/STK4/CD83/NCKAP1L/PTAFR/PTPN22/PTPRC/ITGB2/LILRB4/TGFB2/EMILIN1/ACTL6A/ANXA1/SMARCD3/UNC13D/EFNB1/LAMC1/BCL10/ITGA5/CARD11/ETS1/IL4I1/COL8A1/SM…	209
BP	GO:0022407	regulation of cell-cell adhesion	201/3287	490/18903	9.63e-36	3.05e-32	1.78e-32	PLAUR/PELI1/CBFB/ALOX5/FUT4/SYK/EMILIN2/JAG1/SWAP70/SOX4/UBASH3B/ZMIZ1/RUNX1/TNFRSF21/SLC7A1/SMARCD1/TNFSF13B/LGALS9/DOCK8/LAPTM5/NOTCH1/NCK2/NLRP3/IL27RA/FCHO1/ADAM8/ACTB/MAPK7/FERMT3/GTPBP4/HAVCR2/PTPN2/MYADM/ABL1/ADAM19/ITGA4/EPHB3/JAK2/ZDHHC21/CD86/TWSG1/SPI1/PRKCD/CD83/NCKAP1L/PTAFR/TGFB1/PTPN22/PTPRC/ITGB2/LILRB4/CD300A/ACTL6A/ANXA1/SMARCD3/PDE5A/EFNB1/FXYD5/MINK1/BCL10/CARD11/SERPINE2/FGL2…	201
BP	GO:0007159	leukocyte cell-cell adhesion	175/3287	414/18903	3.64e-33	7.68e-30	4.5e-30	PELI1/CBFB/ALOX5/FUT4/SYK/SEMA4D/CERCAM/SOX4/ZMIZ1/RUNX1/TNFRSF21/SLC7A1/SMARCD1/TNFSF13B/LGALS9/DOCK8/LAPTM5/NCK2/NLRP3/IL27RA/ITGB1/FCHO1/ADAM8/ACTB/FERMT3/HAVCR2/PTPN2/ABL1/ITGA4/JAK2/ZDHHC21/CD86/TWSG1/EZR/CD83/NCKAP1L/PTAFR/PTPN22/PTPRC/ITGB2/LILRB4/CD300A/ACTL6A/ANXA1/SMARCD3/PDE5A/EFNB1/BCL10/ITGA5/CARD11/STK10/FGL2/ETS1/IL4I1/CBLB/GPNMB/RAC2/SMARCA4/ZBTB1/MSN/RUNX3/SMAD7/SMARCC1/IL1B/CD27…	175
BP	GO:0022409	positive regulation of cell-cell adhesion	141/3287	322/18903	8.11e-29	1.28e-25	7.51e-26	PLAUR/CBFB/ALOX5/FUT4/SYK/EMILIN2/SOX4/ZMIZ1/RUNX1/SLC7A1/SMARCD1/TNFSF13B/LGALS9/DOCK8/NCK2/NLRP3/IL27RA/FCHO1/ADAM8/ACTB/HAVCR2/ABL1/ADAM19/ITGA4/JAK2/CD86/CD83/NCKAP1L/PTAFR/PTPN22/PTPRC/ITGB2/LILRB4/ACTL6A/ANXA1/SMARCD3/EFNB1/BCL10/CARD11/ETS1/IL4I1/SMARCA4/ZBTB1/RUNX3/SMAD7/SMARCC1/PODXL/IL1B/CD276/THY1/SASH3/VTCN1/VAV1/CHST2/CD24/SMARCB1/LYN/NCK1/SIRPA/ANK3/CAV1/IL4R/RIPK2/PDPN/HLA-DOA/MYO1…	141
BP	GO:0050900	leukocyte migration	160/3287	398/18903	1.83e-27	2.32e-24	1.36e-24	ITGA3/ALOX5/MMP14/FUT4/SYK/PIP5K1C/SWAP70/CXCR4/ADAM17/PTGER4/LGALS9/DOCK8/ADAM10/WDR1/TNFAIP6/PREX1/IL27RA/ITGB1/ADAM8/PIK3CG/ABL1/ITGA4/SLIT2/MMP2/DNM1L/SPI1/NCKAP1L/PTAFR/ITGB2/MYH9/TGFB2/CD300A/EMILIN1/SLAMF8/HCK/SLC12A2/ANXA1/MAPK1/GPSM3/STK39/STK10/CCL16/ECM1/PIK3CD/GPR183/RAC2/C3AR1/ROR2/TREM2/JAM3/MSN/ITGA2/TRPM2/IL1B/THBS1/THY1/CSF1R/PGF/VAV1/CSF1/CHST2/WNK1/APP/MMP28/ICAM1/C5AR1/CSF3R/L…	160
BP	GO:1903037	regulation of leukocyte cell-cell adhesion	154/3287	377/18903	2.34e-27	2.46e-24	1.44e-24	PELI1/CBFB/ALOX5/FUT4/SYK/SOX4/ZMIZ1/RUNX1/TNFRSF21/SLC7A1/SMARCD1/TNFSF13B/LGALS9/DOCK8/LAPTM5/NCK2/NLRP3/IL27RA/FCHO1/ADAM8/ACTB/HAVCR2/PTPN2/ABL1/ITGA4/JAK2/ZDHHC21/CD86/TWSG1/CD83/NCKAP1L/PTAFR/PTPN22/PTPRC/ITGB2/LILRB4/CD300A/ACTL6A/ANXA1/SMARCD3/PDE5A/EFNB1/BCL10/CARD11/FGL2/ETS1/IL4I1/CBLB/GPNMB/SMARCA4/ZBTB1/RUNX3/SMAD7/SMARCC1/IL1B/CD276/THY1/SASH3/VTCN1/VAV1/CHST2/NRARP/PAG1/WNK1/CD24/S…	154
CC	GO:0062023	collagen-containing extracellular matrix	190/3385	433/19869	6.76e-40	4.98e-37	3.6e-37	VCAN/COL6A3/LAMB1/COL5A1/POSTN/COL1A2/SULF1/EMILIN2/COL16A1/COL1A1/COL3A1/FBN1/AGRN/F3/COL4A1/ANXA5/TIMP2/COL12A1/COL4A2/THBS2/LGALS9/ITGB4/TGFB3/CTHRC1/SERPINH1/SERPINB9/MXRA5/PXDN/MFAP2/ADAMTS5/TNC/COL9A2/COL6A2/CTSC/ADAMTS2/ADAM19/PLSCR1/COL10A1/MMP2/LAMA5/TGFB1/LAMA4/ADAMDEC1/COL8A2/TGFB2/FMOD/EMILIN1/SRPX2/LTBP4/GPC4/LOXL2/SPARC/ANXA1/BGN/MFGE8/ANXA2/LTBP2/ANXA4/FRAS1/LAMC1/SERPINB1/SERPINE2…	190
CC	GO:0030055	cell-substrate junction	176/3385	432/19869	4.78e-32	1.76e-29	1.27e-29	IQGAP1/FLNA/CBL/SLC9A1/TPM4/ARPC2/ACTR2/PLAUR/MAPRE1/ADAM9/ITGA3/PPP1R12A/ACTR3/MMP14/FAP/VCL/CAP1/FZD1/PDLIM7/LIMA1/PIP5K1C/YWHAB/LIMK1/CORO1C/YWHAZ/VASP/MARCKS/MRC2/PTPN12/FZD2/PLAU/ITGA11/ARHGEF2/MPZL1/ADAM17/EPB41L2/ANXA5/TNFSF13B/LIMS1/PPP1CB/ITGAV/FBLIM1/ADAM10/ITGB4/GIT1/ITGB1/TNC/ACTB/NRP1/GNA13/SENP1/FERMT3/KIF23/LPXN/ITGA4/JAK2/ZNF185/DAB2/ACTG1/NEXN/TES/RALA/FHL3/NCKAP1/EZR/YWHAQ/SNTB2…	176
CC	GO:0005925	focal adhesion	172/3385	422/19869	2.29e-31	5.61e-29	4.06e-29	IQGAP1/FLNA/CBL/SLC9A1/TPM4/ARPC2/ACTR2/PLAUR/MAPRE1/ADAM9/ITGA3/PPP1R12A/ACTR3/MMP14/FAP/VCL/CAP1/FZD1/PDLIM7/LIMA1/PIP5K1C/YWHAB/LIMK1/CORO1C/YWHAZ/VASP/MARCKS/MRC2/PTPN12/FZD2/PLAU/ITGA11/ARHGEF2/MPZL1/ADAM17/EPB41L2/ANXA5/TNFSF13B/LIMS1/PPP1CB/ITGAV/FBLIM1/ADAM10/ITGB4/GIT1/ITGB1/TNC/ACTB/NRP1/GNA13/SENP1/KIF23/LPXN/ITGA4/JAK2/ZNF185/DAB2/ACTG1/NEXN/TES/RALA/FHL3/NCKAP1/EZR/YWHAQ/SNTB2/PTPRC/…	172
CC	GO:0031252	cell leading edge	159/3385	421/19869	8.32e-25	1.53e-22	1.11e-22	IQGAP1/CTTNBP2NL/SLC9A1/ARPC2/ACTR2/ACTR3/FAP/FGD6/PDLIM7/LIMA1/PIP5K1C/ANTXR1/LIMK1/STX3/CORO1C/S100A11/SWAP70/VASP/WIPF1/CXCR4/ATP7A/DBN1/ARHGEF2/ADAM17/ABI2/FSCN1/ITGAV/VEZT/DOCK8/SAMSN1/ITGB4/ARHGAP18/GIT1/PPP1R9B/ITGB1/ARF4/GABBR1/ACTB/MYO6/FGR/MYADM/ABL1/PRKCI/FGD3/DPYSL3/SLC39A6/CD2AP/NCKAP1/EZR/DAGLA/CAPG/CAPRIN1/MYH9/VIM/CYFIP1/KSR1/PDE4A/SPRY4/PTPN13/ITGA5/TLN1/CFL1/ACAP2/PARVA/RAC2/DDX…	159
CC	GO:0001726	ruffle	82/3385	178/19869	1.65e-19	2.43e-17	1.76e-17	IQGAP1/FAP/FGD6/PDLIM7/LIMA1/PIP5K1C/CORO1C/S100A11/WIPF1/ARHGEF2/ADAM17/FSCN1/ITGAV/SAMSN1/ARHGAP18/PPP1R9B/ITGB1/ARF4/MYO6/FGR/MYADM/ABL1/FGD3/CD2AP/NCKAP1/EZR/CAPG/MYH9/CYFIP1/KSR1/PDE4A/SPRY4/ITGA5/TLN1/CFL1/ACAP2/ACTN1/PODXL/KIF18A/S100A6/MACF1/WASF2/CYTH3/FGD2/ARAP3/PLEK/CTTN/INPP5J/PDPN/TWF1/PLEKHO1/MYO10/MYO5A/ATP6V1B2/ROCK1/APPL2/SPRY2/SRC/CSPG4/EPS8L1/MYO1C/SPATA13/BCAR1/PAK1/TESC/PACSI…	82
CC	GO:0030027	lamellipodium	86/3385	203/19869	1.49e-17	1.82e-15	1.32e-15	CTTNBP2NL/SLC9A1/ARPC2/ACTR2/ACTR3/FAP/FGD6/ANTXR1/LIMK1/STX3/CORO1C/SWAP70/VASP/DBN1/ABI2/FSCN1/ITGAV/DOCK8/GIT1/PPP1R9B/ITGB1/ACTB/FGD3/DPYSL3/SLC39A6/NCKAP1/CAPG/CAPRIN1/CYFIP1/PTPN13/CFL1/PARVA/RAC2/DDX3X/ABI3/ENAH/SSH1/PODXL/STX2/PLXND1/SH3RF1/ABI1/PLEKHH2/WASF2/FGD2/APP/ARAP3/ARHGEF6/CTTN/PDPN/PKD2/ARPC3/WASF1/MYO10/MYO1G/ROCK1/CORO1A/CSPG4/STMN2/SPATA13/PTPRM/BCAR1/SH3BP1/KITLG/CD44/INPPL1…	86
MF	GO:0005201	extracellular matrix structural constituent	88/3325	173/18432	7.89e-23	9.39e-20	6.93e-20	VCAN/COL6A3/LAMB1/COL5A1/POSTN/COL1A2/EMILIN2/COL16A1/COL1A1/COL3A1/FBN1/AGRN/COL4A1/COL12A1/COL4A2/THBS2/CTHRC1/MXRA5/PXDN/MFAP2/TNC/COL9A2/COL6A2/COL10A1/LAMA5/LAMA4/COL8A2/FMOD/EMILIN1/SRPX2/LTBP4/SPARC/BGN/MFGE8/LTBP2/FRAS1/LAMC1/FGL2/LAMC2/ECM1/COL8A1/EFEMP2/LUM/EDIL3/THBS1/HSPG2/COL11A1/COMP/COL5A2/MGP/COL6A1/LAMA2/ASPN/SPON1/AEBP1/LTBP1/PODN/COL14A1/NID2/FBLN1/EFEMP1/HMCN1/PRELP/DCN/ABI3BP…	88
MF	GO:0003779	actin binding	154/3325	439/18432	5.42e-18	3.23e-15	2.38e-15	IQGAP1/FLNA/FMNL3/TPM4/ARPC2/ACTR2/GAS7/ACTR3/VASH1/YWHAH/VCL/CAP1/PDLIM7/LIMA1/FHOD1/ANTXR1/CORO1C/MICAL1/VASP/WIPF1/CXCR4/MARCKS/DBN1/EPB41L2/RCSD1/MAP1A/SSH2/FSCN1/FMNL2/WDR1/PPP1R9B/ITGB1/MYO6/ABL1/STK38L/COTL1/FHDC1/ZNF185/UTRN/ALDOA/GAS2L3/NEXN/FHL3/LIMCH1/TPM3/EZR/SNTB2/CAPG/ANLN/PDLIM3/MYH9/CYFIP1/TMSB10/SMTN/FXYD5/TLN1/CAPZA2/CFL1/CAPZA1/PARVA/ACTN1/ABI3/MICALL2/MAP1B/SPIRE1/HCLS1/MSN/TM…	154
MF	GO:0045296	cadherin binding	118/3325	333/18432	1.91e-14	7.59e-12	5.6e-12	IQGAP1/FLNA/CBL/MAPRE1/PFKP/ASAP1/VCL/CDH11/LIMA1/YWHAB/YWHAZ/S100A11/SWAP70/VASP/ARHGAP1/DBN1/FSCN1/PICALM/KIF5B/FMNL2/MARK2/ACVR1/ARHGAP18/ITGB1/SH3GLB1/EIF4G2/PAK2/STK24/KLC2/ALDOA/TES/CD2AP/EZR/CAPG/ANLN/RAB10/MYH9/CLIC1/RAN/PTPN1/ANXA1/NOTCH3/EIF2S3/ANXA2/FXYD5/PI4KA/HCFC1/TLN1/CDH6/CAPZA1/PARVA/DDX3X/CHMP2B/DCHS1/UBAP2/CKAP5/PLCB3/TAGLN2/MICALL1/ABI1/MACF1/WASF2/BMPR2/PPFIBP1/PPME1/NCK1/ANK…	118
MF	GO:0051015	actin filament binding	87/3325	219/18432	3.33e-14	9.9e-12	7.31e-12	IQGAP1/FLNA/FMNL3/TPM4/ARPC2/ACTR2/GAS7/ACTR3/LIMA1/FHOD1/ANTXR1/CORO1C/MICAL1/MARCKS/DBN1/RCSD1/FSCN1/FMNL2/WDR1/PPP1R9B/MYO6/ABL1/COTL1/ZNF185/UTRN/GAS2L3/NEXN/TPM3/EZR/CAPG/MYH9/CYFIP1/TLN1/CAPZA2/CFL1/CAPZA1/ACTN1/ABI3/MICALL2/HCLS1/MARCKSL1/MAP1S/FMNL1/ACTN4/MACF1/TMEM201/ADD3/MYO1F/FHOD3/CTTN/TWF1/ARPC3/MPRIP/MYO10/MYO1G/MYO5A/DSTN/CORO1A/LASP1/MYO1C/MYO19/PPP1R9A/FLII/MYO5C/TAGLN/POF1B/TPM…	87
MF	GO:0017124	SH3 domain binding	57/3325	125/18432	1.09e-12	2.59e-10	1.91e-10	CBL/FUT8/ADAM9/MICAL1/VASP/WIPF1/ARHGAP1/PTPN12/ADAM17/ABI2/KHDRBS1/ADAM10/ARHGAP27/ARHGAP17/CCDC6/ABL1/AFAP1L2/ADAM19/PLSCR1/DPYSL3/CD2AP/PTPN22/AFAP1L1/CNTNAP1/SH3BGRL/CBLB/CYBA/INPP5D/ABI3/ELMO2/HCLS1/ENAH/RAPGEF1/ABI1/WASF2/NCF1/LYN/SIRPA/INPP5J/SYNJ2/SH3KBP1/ADAM12/BCAR1/QKI/SH3BP1/INPPL1/WAS/SH2D2A/HIP1R/DAB2IP/CD3E/ADAM15/DOCK1/PLSCR4/EVL/ESPN/PTTG1	57
MF	GO:0005178	integrin binding	66/3325	156/18432	1.37e-12	2.72e-10	2.01e-10	ADAM9/ITGA3/LAMB1/MMP14/COL5A1/FAP/SYK/COL16A1/COL3A1/FBN1/ITGA11/ADAM17/ITGAV/ADAM10/ITGB4/ITGB1/ADAMTS5/FERMT3/ITGAX/PTPN2/ITGA4/UTRN/LAMA5/ITGB2/MYH9/EMILIN1/LTBP4/MFGE8/ITGAM/ITGA5/TLN1/GPNMB/ACTN1/JAM3/ITGA2/ITGB5/EDIL3/IL1B/THBS1/THY1/ACTN4/COMP/ICAM1/LYN/ITGA9/SRC/FBLN1/ITGBL1/ITGB8/S1PR3/LCP1/CDH17/CD151/CIB2/ADAM15/SPP1/PTN/NPNT/CXCL12/SFRP2/ANGPTL3/VCAM1/FBLN5/FERMT1/GFRA1/IGF2	66
