# Supplementary material for: Based on disulfidptosis-related glycolytic genes to construct a signature for predicting prognosis and immune infiltration analysis of hepatocellular carcinoma
Source: Front Immunol. 2023 Aug 23;14:1204338. doi: 10.3389/fimmu.2023.1204338 (PMC10482091; doi:10.3389/fimmu.2023.1204338)
Supplement: Supplementary file 6 [file Table_5.xlsx]

## Sheet: immCorriskscore
	gene	path	r	p	sign	absR	rSeg	pSeg
cor	riskscore	IFN-Gamma_signature	-0.267964	1.66815e-07	neg	0.267964	0.5	<0.001
cor1	riskscore	APM_signal	-0.0992497	0.0564742	neg	0.0992497	0.25	ns
cor2	riskscore	Base_excision_repair	0.246505	1.58793e-06	pos	0.246505	0.25	<0.001
cor3	riskscore	Cell_cycle	0.384062	1.88466e-14	pos	0.384062	0.5	<0.001
cor4	riskscore	DNA_replication	0.326695	1.19161e-10	pos	0.326695	0.5	<0.001
cor5	riskscore	Fanconi_anemia_pathway	0.31311	7.36993e-10	pos	0.31311	0.5	<0.001
cor6	riskscore	Homologous_recombination	0.353549	2.46719e-12	pos	0.353549	0.5	<0.001
cor7	riskscore	MicroRNAs_in_cancer	0.353088	2.64519e-12	pos	0.353088	0.5	<0.001
cor8	riskscore	Mismatch_repair	0.339359	2.0052e-11	pos	0.339359	0.5	<0.001
cor9	riskscore	Nucleotide_excision_repair	0.288852	1.52754e-08	pos	0.288852	0.5	<0.001
cor10	riskscore	Oocyte_meiosis	0.380975	3.15987e-14	pos	0.380975	0.5	<0.001
cor11	riskscore	p53_signaling_pathway	0.365755	3.73359e-13	pos	0.365755	0.5	<0.001
cor12	riskscore	Progesterone-mediated_oocyte_maturation	0.362984	5.77266e-13	pos	0.362984	0.5	<0.001
cor13	riskscore	Proteasome	0.0631991	0.225222	pos	0.0631991	0.25	ns
cor14	riskscore	Pyrimidine_metabolism	0.252219	8.88715e-07	pos	0.252219	0.5	<0.001
cor15	riskscore	Spliceosome	0.288469	1.59886e-08	pos	0.288469	0.5	<0.001
cor16	riskscore	Viral_carcinogenesis	0.345177	8.60264e-12	pos	0.345177	0.5	<0.001
cor17	riskscore	riskscore	1	0	pos	1	1	Not Applicable
