# Supplementary material for: Based on disulfidptosis-related glycolytic genes to construct a signature for predicting prognosis and immune infiltration analysis of hepatocellular carcinoma
Source: Front Immunol. 2023 Aug 23;14:1204338. doi: 10.3389/fimmu.2023.1204338 (PMC10482091; doi:10.3389/fimmu.2023.1204338)
Supplement: Supplementary file 7 [file Table_6.xlsx]

## Sheet: 右上
	gene	path	r	p	sign	absR	rSeg	pSeg
cor	riskscore	Step1 Release of cancer cell antigens	0.0747053	0.151536	pos	0.0747053	0.25	ns
cor1	riskscore	Step2 Cancer antigen presentation	-0.0329269	0.527786	neg	0.0329269	0.25	ns
cor2	riskscore	Step3 Priming and activation	-0.208535	5.29501e-05	neg	0.208535	0.25	<0.001
cor3	riskscore	Step4 T cell recruiting	-0.352289	2.98423e-12	neg	0.352289	0.5	<0.001
cor4	riskscore	Step4 CD4 T cell recruiting	-0.273332	9.19677e-08	neg	0.273332	0.5	<0.001
cor5	riskscore	Step4 CD8 T cell recruiting	-0.237749	3.7607e-06	neg	0.237749	0.25	<0.001
cor6	riskscore	Step4 Th1 cell recruiting	-0.308703	1.30543e-09	neg	0.308703	0.5	<0.001
cor7	riskscore	Step4 Dendritic cell recruiting	-0.316964	4.43616e-10	neg	0.316964	0.5	<0.001
cor8	riskscore	Step4 Th22 cell recruiting	0.0238981	0.646809	pos	0.0238981	0.25	ns
cor9	riskscore	Step4 Macrophage recruiting	-0.120361	0.0205703	neg	0.120361	0.25	<0.05
cor10	riskscore	Step4 Monocyte recruiting	-0.0268909	0.606134	neg	0.0268909	0.25	ns
cor11	riskscore	Step4 Neutrophil recruiting	0.21526	2.97129e-05	pos	0.21526	0.25	<0.001
cor12	riskscore	Step4 NK cell recruiting	-0.30557	1.94858e-09	neg	0.30557	0.5	<0.001
cor13	riskscore	Step4 Eosinophil recruiting	-0.00190983	0.970794	neg	0.00190983	0.25	ns
cor14	riskscore	Step4 Basophil recruiting	0.0325119	0.533004	pos	0.0325119	0.25	ns
cor15	riskscore	Step4 Th17 cell recruiting	-0.0376105	0.470749	neg	0.0376105	0.25	ns
cor16	riskscore	Step4 B cell recruiting	-0.19444	0.000167585	neg	0.19444	0.25	<0.001
cor17	riskscore	Step4 Th2 cell recruiting	-0.168042	0.00117653	neg	0.168042	0.25	<0.01
cor18	riskscore	Step4 Treg cell recruiting	-0.0166217	0.74998	neg	0.0166217	0.25	ns
cor19	riskscore	Step4 MDSC recruiting	0.327479	1.06959e-10	pos	0.327479	0.5	<0.001
cor20	riskscore	Step5 Infiltration of immune cells into tumors	0.0774737	0.136901	pos	0.0774737	0.25	ns
cor21	riskscore	Step6 Recognition of cancer cells by T cells	-0.0907017	0.0814433	neg	0.0907017	0.25	ns
cor22	riskscore	Step7 Killing of cancer cells	-0.210992	4.29671e-05	neg	0.210992	0.25	<0.001
cor23	riskscore	riskscore	1	0	pos	1	1	Not Applicable
